# Supplementary material for: How machine learning can help select capping layers to suppress perovskite degradation
Source: Nat Commun. 2020 Aug 20;11:4172. doi: 10.1038/s41467-020-17945-4 (PMC7441172; doi:10.1038/s41467-020-17945-4)
Supplement: Supplementary file 4 — Supplementary Dataset 1 [file 41467_2020_17945_MOESM4_ESM.xlsx]

## Sheet: Sheet1
Supplementary Data 1. The machine-learning output, consisting of the degradation onset equation (Supplementary Equation 3) y=At+B parameters, where A=(dR/dt)_max , t is degradation time, R is the calibrated red channel curve and G is the calibrated green channel curve. Therefore, t_intercept=-B/A, where y=0.
Compound	Concentration (mM)	Annealing T (deg C)	Molecular Weight (g/mol)	Red A (par1_r)	Red B (par2_r)	Red t_intercept (xint_r)	t at max. R (max_r)	Green A (par1_r)	Green B (par2_r)	Green t_intercept (xint_r)	t at max. G (max_r)
BzABr	5	100	188.068	1.488	-12.0704	8.1118	175.05	1.5468	-6.8205	4.4095	170.05
BzABr	10	100	188.068	1.365	-111.6	81.7582	200.067	1.4775	-119.028	80.5601	210.067
BzABr	15	100	188.068	1.444	-189.534	131.256	225.067	1.3555	-169.573	125.1	235.083
BzAI	5	50	235.07	1.7745	-177.18	99.843	168.13	1.5573	-150.88	96.886	174.13
BzAI	10	50	235.07	1.1408	-180.97	158.64	255.18	1.0683	-167.87	157.13	252.18
BzAI	15	50	235.07	0.93657	-89.237	95.281	204.15	1.0985	-111.72	101.7	210.15
BzAI	5	75	235.07	0.48589	-41.542	85.498	270.2	0.53417	-42.85	80.218	279.2
BzAI	10	75	235.07	1.0378	-108.32	104.37	225.17	1.1274	-125.54	111.35	225.17
BzAI	15	75	235.07	1.1746	-76.584	65.202	159.12	1.5144	-105.85	69.898	156.12
BzAI	5	100	235.07	0.67747	-80.804	119.27	249.18	0.93422	-125.14	133.96	246.18
BzAI	10	100	235.07	0.7243	-34.968	48.277	216.17	0.91896	-49.992	54.4	219.17
BzAI	15	100	235.07	1.3309	-127.84	96.055	183.13	1.5658	-156.49	99.945	180.13
BzAI	5	125	235.07	0.72091	-36.264	50.303	180.13	0.72372	-32.413	44.787	171.13
BzAI	10	125	235.07	0.73034	-3.3581	4.598	129.1	0.87319	-10.076	11.539	117.08
BzAI	15	125	235.07	1.3209	-64.496	48.827	144.12	1.0967	-41.604	37.936	132.1
DABr	5	50	266.26	3.1	-383.09	123.58	171.15	5.6306	-724.64	128.7	168.15
DABr	10	50	266.26	1.666	-170.7	102.46	153.13	1.898	-188.27	99.194	156.13
DABr	15	50	266.26	2.3408	-282.94	120.87	165.15	2.4673	-318.37	129.03	165.15
DABr	5	75	266.26	0.49558	-12.864	25.958	174.15	0.45867	-8.801	19.188	174.15
DABr	10	75	266.26	0.94898	-71.283	75.115	165.15	1.4551	-134.26	92.266	162.15
DABr	15	75	266.26	0.82245	-60.35	73.378	180.17	0.49347	-23.44	47.501	177.17
DABr	5	100	266.26	1.4551	-177.99	122.32	192.17	1.7082	-209.48	122.63	192.17
DABr	10	100	266.26	2.1194	-209.58	98.889	165.15	2.0561	-204.56	99.486	159.15
DABr	15	100	266.26	1.5184	-155.47	102.39	162.15	1.2179	-111.13	91.253	162.15
DABr	5	125	266.26	1.8558	-278.21	149.91	225.2	1.7398	-252.22	144.97	225.2
DABr	10	125	266.26	2.5095	-253.64	101.07	147.13	2.4041	-237.24	98.684	144.13
DABr	15	125	266.26	2.1088	-219.46	104.07	165.15	2.5939	-279.88	107.9	162.15
DAI	5	50	313.267	1.8821	-205.48	109.18	186.15	1.6702	-177.51	106.28	186.15
DAI	10	50	313.267	2.0187	-223.67	110.8	174.15	2.5433	-299.56	117.79	174.15
DAI	15	50	313.267	1.4666	-157.04	107.08	180.15	1.4746	-158.41	107.43	180.15
DAI	5	75	313.267	2.2586	-266.13	117.83	186.15	2.5728	-314.26	122.15	189.17
DAI	10	75	313.267	2.2301	-282.67	126.75	180.15	3.1	-423.18	136.51	177.15
DAI	15	75	313.267	1.6564	-222.06	134.06	204.17	1.724	-232.56	134.9	207.17
DAI	5	100	313.267	2.5148	-311.86	124.01	168.15	2.8469	-365.16	128.26	171.15
DAI	10	100	313.267	2.2301	-261.13	117.09	174.15	2.1589	-252.14	116.79	171.15
DAI	15	100	313.267	1.1151	-145.11	130.14	207.17	1.0676	-138.38	129.62	210.18
DAI	5	125	313.267	1.5026	-184.68	122.91	189.17	1.4235	-174.16	122.35	186.15
DAI	10	125	313.267	1.4321	-177.83	124.17	198.17	1.4867	-189.69	127.59	198.17
DAI	15	125	313.267	1.314	-184.8	140.64	225.18	1.2495	-172.58	138.12	225.18
DMAI	10	100	172.997	0.9523	-76.4095	80.238	220.083	0.8595	-61.0384	71.0162	215.083
DMAI	5	50	172.997	1.4737	-204.27	138.61	258.18	1.5011	-200	133.24	249.18
DMAI	10	50	172.997	1.0353	-85.217	82.316	198.15	1.1388	-91.399	80.261	201.15
DMAI	15	50	172.997	1.0832	-77.299	71.36	183.13	1.1696	-80.319	68.675	186.13
DMAI	5	75	172.997	0.44119	-40.763	92.392	270.2	0.58271	-61.857	106.16	276.2
DMAI	10	75	172.997	0.42177	-46.283	109.74	348.27	0.42388	-40.128	94.67	351.27
DMAI	15	75	172.997	0.89316	-61.032	68.332	195.13	0.94898	-60.569	63.825	198.15
DMAI	5	100	172.997	1.5138	-186.23	123.02	261.18	1.9612	-249.31	127.12	243.17
DMAI	10	100	172.997	0.61288	-54.747	89.327	237.17	0.87455	-93.727	107.17	240.17
DMAI	15	100	172.997	1.1934	-107.9	90.411	189.13	1.1975	-103.77	86.653	192.13
DMAI	5	125	172.997	0.51968	-48.73	93.769	276.2	0.54141	-50.889	93.994	261.18
DMAI	10	125	172.997	0.94898	-88.557	93.318	261.18	0.97774	-90.187	92.24	222.17
DMAI	15	125	172.997	0.56606	-27.171	48.001	219.15	0.62335	-26.908	43.167	222.17
EAI	10	100	172.997	1.0535	-105.478	100.121	245.083	0.9773	-91.1377	93.2514	235.083
EAI	5	50	172.997	1.5895	-226.74	142.64	255.12	1.6238	-233.52	143.81	250.12
EAI	10	50	172.997	1.4839	-194.37	130.99	230.1	1.6219	-217.31	133.98	220.1
EAI	15	50	172.997	0.99024	-123.92	125.14	225.1	1.0122	-126.17	124.64	225.1
EAI	5	75	172.997	2.3359	-317.31	135.84	230.1	2.5216	-346.22	137.3	225.1
EAI	10	75	172.997	0.9727	-104.34	107.27	295.13	1.2727	-142.49	111.95	285.13
EAI	15	75	172.997	1.4099	-174.65	123.87	230.1	1.3817	-167.48	121.21	220.1
EAI	5	100	172.997	1.666	-223.04	133.88	280.13	1.7329	-230.14	132.81	285.13
EAI	10	100	172.997	1.2099	-226.95	187.57	310.13	1.2906	-243.67	188.8	295.13
EAI	15	100	172.997	0.22518	-6.0187	26.728	390.17	0.2243	-3.8265	17.06	400.18
EAI	5	125	172.997	2.1763	-262.55	120.64	240.12	1.9179	-222.7	116.11	245.12
EAI	10	125	172.997	1.3397	-265.52	198.19	330.15	1.2292	-235.06	191.24	335.15
EAI	15	125	172.997	0.97609	-231.06	236.72	375.17	1.0439	-250.31	239.79	375.17
FAI	10	100	171.969	0.5182	-72.7685	140.435	375.133	0.5124	-67.1492	131.048	375.133
GI	10	100	186.984	0.704	-11.7929	16.7507	195.067	0.6678	-5.1238	7.6733	200.067
IDI	10	100	195.991	0.84	-23.7868	28.3169	200.067	0.7592	-12.2479	16.1323	200.067
iPAI	10	100	187.024	0.3389	-18.0672	53.3131	295.1	0.3566	-15.7472	44.1574	295.1
OABr	5	100	210.159	1.0369	-32.7454	31.5807	185.05	1.2262	-38.2066	31.1598	185.05
OABr	10	100	210.159	1.0148	-143.274	141.184	250.083	1.0783	-149.13	138.296	250.083
OABr	15	100	210.159	0.7843	-51.7933	66.0385	225.067	0.8436	-54.1928	64.2407	215.067
OAI	5	100	257.159	0.7863	-95.2786	121.168	285.1	0.859	-101.366	118.004	290.1
OAI	10	100	257.159	0.8527	-76.4553	89.6661	250.083	0.88	-69.938	79.475	250.083
OAI	15	100	257.159	0.4089	-25.7445	62.959	310.1	0.4664	-24.9239	53.4431	305.1
OAI	5	50	257.159	0.94898	-96.538	101.73	190.08	1.0563	-108.27	102.51	190.08
OAI	10	50	257.159	0.54227	-97.99	180.7	375.17	0.66808	-125.36	187.64	380.17
OAI	15	50	257.159	0.43711	-65.299	149.39	335.15	0.54374	-86.199	158.53	330.15
OAI	5	75	257.159	1.3724	-190.4	138.74	245.12	1.4291	-192.2	134.5	235.1
OAI	10	75	257.159	0.62362	-64.52	103.46	235.1	0.8351	-96.035	115	240.12
OAI	15	75	257.159	0.55312	-71.57	129.39	335.15	0.57425	-67.481	117.51	335.15
OAI	5	100	257.159	0.48503	-72.607	149.69	320.15	0.51624	-71.781	139.05	325.15
OAI	10	100	257.159	0.56939	-77.733	136.52	305.13	0.60179	-72.072	119.76	310.13
OAI	15	100	257.159	0.59814	-114.39	191.23	375.17	0.63673	-117.41	184.39	365.17
OAI	5	125	257.159	0.30367	-65.466	215.58	455.2	0.32935	-71.003	215.58	460.2
OAI	10	125	257.159	0.37959	-82.653	217.74	455.2	0.45021	-102.98	228.74	440.2
OAI	15	125	257.159	0.40382	-75.996	188.19	405.18	0.57481	-123.62	215.07	405.18
PEAI	5	100	249.09	0.626123	-137.036	218.865	417.333	0.887007	-198.788	224.111	366.3
PEAI	5	125	249.09	1.09657	-240.923	219.705	354.283	1.38753	-311.768	224.692	321.267
PEAI	5	50	249.09	0.448377	-102.431	228.449	432.35	0.639912	-159.902	249.881	429.35
PEAI	5	75	249.09	0.53566	-62.8507	117.333	315.267	0.53854	-52.6642	97.7907	300.25
PEAI	10	100	249.09	0.380146	-121.007	318.318	561.45	0.563431	-191.97	340.717	558.45
PEAI	10	125	249.09	0.506861	-109.533	216.1	411.333	0.502336	-103.448	205.935	390.317
PEAI	10	50	249.09	0.520941	-105.173	201.89	438.35	0.614082	-121.998	198.667	432.35
PEAI	10	75	249.09	0.403905	-90.4434	223.922	465.367	0.490511	-109.445	223.125	438.35
PEAI	15	100	249.09	0.513197	-199.301	388.351	543.433	0.662376	-269.773	407.281	546.433
PEAI	15	125	249.09	0.586747	-170.643	290.829	480.383	0.639336	-183.344	286.773	444.35
PEAI	15	50	249.09	0.47105	-136.334	289.425	531.433	0.468229	-126.554	270.283	519.417
PEAI	15	75	249.09	0.338826	-60.0495	177.228	489.4	1.2038	-319.708	265.583	444.35
PhABr	5	100	174.041	1.252	-125.755	100.444	250.083	1.364	-133.556	97.9152	255.083
PhABr	10	100	174.041	1.5185	-170.654	112.383	215.067	1.5455	-169.432	109.629	210.067
PhABr	15	100	174.041	0.493	-43.2593	87.7471	265.083	0.4958	-41.1746	83.0551	265.083
PhAI	5	100	221.041	2.8529	-54.4645	19.0912	80.0167	3.1132	-52.9214	16.9991	75.0167
PhAI	10	100	221.041	0.8143	-78.8986	96.893	250.083	0.9493	-93.2912	98.2788	260.083
PhAI	15	100	221.041	0.5025	-20.0077	39.8164	270.083	0.5433	-19.0016	34.9762	270.083
PTEAI	5	50	305.203	0.33024	-130.05	393.81	702.6	0.40022	-163.42	408.32	696.58
PTEAI	10	50	305.203	0.29595	-142.45	481.33	858.73	0.37587	-193.77	515.54	870.73
PTEAI	15	50	305.203	0.27637	-169.7	614.04	1056.9	0.27911	-163.92	587.28	1068.9
PTEAI	5	75	305.203	0.29893	-124.52	416.56	765.65	0.29438	-117.14	397.94	762.65
PTEAI	10	75	305.203	0.32783	-204.7	624.42	990.83	0.34093	-212.51	623.32	1005.8
PTEAI	15	75	305.203	0.13707	-30.138	219.87	951.8	0.14356	-26.573	185.09	960.8
PTEAI	5	100	305.203	0.37959	-158.53	417.63	693.58	0.45415	-197.94	435.84	684.58
PTEAI	10	100	305.203	0.31633	-156.71	495.39	819.7	0.36694	-186.53	508.34	810.68
PTEAI	15	100	305.203	0.24501	-124.75	509.15	927.78	0.30659	-167.02	544.77	924.78
PTEAI	5	125	305.203	0.37347	-135.86	363.79	645.55	0.34994	-120.46	344.24	660.57
PTEAI	10	125	305.203	0.27415	-86.006	313.72	693.58	0.32054	-106.05	330.84	714.6
PTEAI	15	125	305.203	0.21212	-86.229	406.5	834.72	0.219	-85.445	390.17	2972.4
PTEAI	5	50	305.203	0.255	-111.15	435.89	831.75	0.29102	-128.32	440.92	843.75
PTEAI	10	50	305.203	0.15816	-112.39	710.6	1207.1	0.16607	-115.9	697.89	1207.1
PTEAI	15	50	305.203	0.17961	-110.43	614.86	1171	0.18641	-112.85	605.4	1207.1
PTEAI	5	75	305.203	0.23938	-96.074	401.34	804.72	0.28941	-119.18	411.8	801.72
PTEAI	10	75	305.203	0.2127	-116.46	547.54	1047.9	0.22242	-119.24	536.13	1068.9
PTEAI	15	75	305.203	0.23006	-147.16	639.66	1044.9	0.26571	-180.36	678.77	1065.9
PTEAI	5	100	305.203	0.24141	-96.141	398.25	768.68	0.2621	-104.55	398.9	771.68
PTEAI	10	100	305.203	0.10687	-64.049	599.34	1207.1	0.11914	-70.82	594.45	1207.1
PTEAI	15	100	305.203	0.19255	-100.63	522.63	966.87	0.21088	-115.38	547.12	999.88
PTEAI	5	125	305.203	0.46816	-140.07	299.2	522.43	0.52316	-164.47	314.37	531.45
PTEAI	10	125	305.203	0.15816	-55.977	353.92	891.8	0.15208	-48.853	321.24	930.83
PTEAI	15	125	305.203	0.12864	-54.851	426.4	1020.9	0.13295	-55.131	414.68	1029.9
PTEAI	10	75	305.203	0.39125	-172.81	441.69	597.43	0.47449	-219.97	463.59	597.43
PTEAI	10	75	305.203	0.44722	-184.21	411.9	597.43	0.54141	-233.3	430.92	597.43
PTEAI	10	75	305.203	0.4452	-184.91	415.35	597.43	0.46841	-194.55	415.34	597.43
TBABr	5	50	322.375	0.33415	-130.55	390.69	921.68	0.36092	-146.4	405.62	2954.1
TBABr	10	50	322.375	0.26279	-82.031	312.15	912.68	0.2569	-75.641	294.44	3044.2
TBABr	15	50	322.375	0.23609	-52.937	224.23	948.72	0.24694	-59.155	239.56	2404.8
TBABr	5	100	322.375	0.34163	-143.7	420.63	861.63	0.38251	-169.48	443.06	3002.2
TBABr	10	100	322.375	0.24115	-80.927	335.58	1071.8	0.23678	-75.992	320.94	2969.2
TBABr	15	100	322.375	0.29086	-100.59	345.83	909.68	0.29239	-101.54	347.28	1110.8
TBABr	5	75	322.375	0.35811	-137.2	383.12	915.68	0.34843	-130.1	373.38	2714
TBABr	10	75	322.375	0.2228	-68.982	309.61	999.75	0.22912	-73.877	322.43	2557.9
TBABr	15	75	322.375	0.25403	-80.608	317.31	930.7	0.26571	-87.988	331.14	2467.8
TBABr	5	125	322.375	0.30126	-104.27	346.12	879.65	0.29694	-100.28	337.7	2626.9
TBABr	10	125	322.375	0.26345	-103.47	392.75	981.73	0.25939	-101.3	390.55	2455.8
TBABr	15	125	322.375	0.26744	-144.78	541.36	1113.8	0.2738	-151.7	554.03	1161.9
TBABr	5	100	322.375	0.441113	-128.065	290.323	627.5	0.481122	-149.292	310.3	693.55
TBABr	5	125	322.375	0.322624	-108.583	336.561	726.583	0.313061	-104.468	333.698	783.633
TBABr	5	50	322.375	0.32292	-106.515	329.85	864.683	0.331158	-104.866	316.663	891.717
TBABr	5	75	322.375	0.375209	-147.233	392.404	804.65	0.362867	-138.96	382.949	849.683
TBABr	10	100	322.375	0.30026	-105.205	350.378	906.717	0.266102	-87.0832	327.255	921.733
TBABr	10	125	322.375	0.325839	-125.775	386.002	864.683	0.292652	-106.277	363.153	864.683
TBABr	10	50	322.375	0.307041	-115.257	375.379	942.75	0.315896	-120.73	382.182	978.783
TBABr	10	75	322.375	0.330468	-116.195	351.608	861.683	0.321857	-111.367	346.014	888.7
TBABr	15	100	322.375	0.25871	-92.9891	359.433	885.7	0.286903	-113.56	395.815	927.75
TBABr	15	125	322.375	0.312449	-108.607	347.598	807.65	0.366067	-139.917	382.218	828.667
TBABr	15	50	322.375	0.305117	-123.251	403.947	888.7	0.350652	-151.102	430.916	927.75
TBABr	15	75	322.375	0.387186	-177.002	457.151	888.7	0.376345	-172.282	457.778	906.717
tBAI	10	100	210.051	0.8228	-57.696	70.1258	230.083	0.845	-53.8895	63.7746	225.083
TBAI	5	50	369.375	0.31414	-100.55	320.06	900.67	0.30516	-92.133	301.91	2617.9
TBAI	10	50	369.375	0.41167	-133.99	325.48	810.6	0.45792	-157.13	343.14	822.62
TBAI	15	50	369.375	0.26465	-109.32	413.09	1041.8	0.27299	-113.77	416.74	1047.8
TBAI	5	75	369.375	0.31908	-118.47	371.3	900.67	0.32914	-123.34	374.74	2617.9
TBAI	10	75	369.375	0.32392	-107.12	330.69	948.7	0.34532	-117.94	341.53	2590.8
TBAI	15	75	369.375	0.281	-116.16	413.38	1041.8	0.29418	-125.7	427.27	2275.6
TBAI	5	100	369.375	0.29686	-108.75	366.32	972.72	0.28882	-101.8	352.47	2617.9
TBAI	10	100	369.375	0.38324	-140.21	365.84	831.62	0.36843	-132.22	358.89	909.67
TBAI	15	100	369.375	0.22718	-78.681	346.34	942.7	0.2324	-81.381	350.17	1960.4
TBAI	5	125	369.375	0.22143	-83.127	375.41	1032.8	0.22329	-83.618	374.48	2617.9
TBAI	10	125	369.375	0.35204	-166.98	474.32	921.68	0.36061	-173.64	481.51	2083.5
TBAI	15	125	369.375	0.32783	-151.43	461.92	906.67	0.32536	-150.59	462.85	951.7
TBAI	10	50	369.375	0.31633	-127.26	402.3	906.67	0.31547	-126.21	400.07	2113.5
TBAI	5	100	369.375	0.535	-152.792	285.581	590.2	0.5628	-159.28	283.004	770.267
TBAI	10	100	369.375	0.4246	-128.789	303.322	740.25	0.4489	-136.961	305.078	780.267
TBAI	15	100	369.375	0.4649	-128.769	276.97	715.25	0.5304	-156.259	294.601	780.267
TBAI	5	50	369.375	0.22565	-84.73	375.5	1068.8	0.20878	-71.523	342.58	2458.8
TBAI	10	50	369.375	0.27959	-98.721	353.09	951.72	0.2684	-92.851	345.94	2446.8
TBAI	15	50	369.375	0.32849	-123.9	377.19	894.67	0.32423	-118.54	365.6	2152.6
TBAI	5	75	369.375	0.26036	-85.084	326.79	936.7	0.2734	-94.344	345.08	2437.8
TBAI	10	75	369.375	0.29524	-95.117	322.17	885.67	0.30578	-100.4	328.34	2362.7
TBAI	15	75	369.375	0.3875	-145.82	376.3	858.65	0.35371	-123.85	350.15	2209.6
TBAI	5	100	369.375	0.2155	-81.485	378.12	1023.8	0.21329	-79.873	374.47	2455.8
TBAI	10	100	369.375	0.3875	-166.81	430.48	882.67	0.36378	-152.13	418.2	909.68
TBAI	15	100	369.375	0.39936	-183.93	460.57	870.65	0.40912	-189.8	463.92	894.67
TBAI	5	125	369.375	0.30578	-111.12	363.38	843.63	0.27496	-90.651	329.69	2440.8
TBAI	10	125	369.375	0.38381	-183.44	477.95	948.72	0.37684	-179.55	476.45	2197.6
TBAI	15	125	369.375	0.37959	-170.77	449.88	891.67	0.39541	-179.14	453.04	2050.5
TPABr	5	50	266.267	0.48042	-212	441.27	867.65	0.4458	-186.44	418.21	4320.1
TPABr	10	50	266.267	0.41289	-165.69	401.3	822.62	0.42047	-169.96	404.21	2810.1
TPABr	15	50	266.267	0.62277	-261.78	420.35	708.53	0.64056	-270.18	421.79	1759.3
TPABr	5	100	266.267	0.57514	-196.83	342.22	669.5	0.50865	-159.08	312.75	1098.8
TPABr	10	100	266.267	0.45551	-162.81	357.43	717.53	0.46645	-167.26	358.57	2467.8
TPABr	15	100	266.267	0.43934	-137.6	313.19	741.55	0.45951	-145.78	317.25	2602.9
TPABr	5	75	266.267	0.36234	-127.3	351.33	864.65	0.34421	-114.56	332.81	3542.6
TPABr	10	75	266.267	0.35587	-126.85	356.45	837.63	0.35935	-127.03	353.5	2491.8
TPABr	15	75	266.267	0.55673	-253.78	455.83	741.55	0.61156	-284.4	465.04	2287.7
TPABr	5	125	266.267	0.37446	-114.23	305.06	726.53	0.39646	-124.98	315.24	2581.9
TPABr	10	125	266.267	0.33051	-126.55	382.89	789.58	0.3456	-134.63	389.56	3446.5
TPABr	15	125	266.267	0.36234	-129.01	356.05	777.58	0.3875	-142.1	366.71	2173.6
TPAI	5	50	312.267	0.58248	-129.73	222.73	648.48	0.53857	-107.61	199.8	2617.9
TPAI	10	50	312.267	0.48909	-184.09	376.38	831.62	0.52194	-199.8	382.8	2206.6
TPAI	15	50	312.267	0.40925	-177.01	432.53	846.63	0.45259	-202.31	447	2617.9
TPAI	5	75	312.267	0.53776	-159.8	297.17	669.5	0.50783	-143.81	283.18	834.62
TPAI	10	75	312.267	0.27819	-99.75	358.56	867.65	0.3457	-138.95	401.94	2185.6
TPAI	15	75	312.267	0.35126	-146.09	415.89	891.67	0.39767	-172.88	434.72	2617.9
TPAI	5	100	312.267	0.5231	-131.17	250.76	723.53	0.50354	-121.2	240.7	2647.9
TPAI	10	100	312.267	0.41009	-126.51	308.48	777.58	0.39224	-117.43	299.39	2590.8
TPAI	15	100	312.267	0.28748	-82.077	285.5	831.62	0.31138	-93.781	301.17	2617.9
TPAI	5	125	312.267	0.53408	-159.94	299.46	663.5	0.5024	-148.3	295.19	1011.8
TPAI	10	125	312.267	0.37316	-124.78	334.39	831.62	0.37393	-126.09	337.22	1777.3
TPAI	15	125	312.267	0.33051	-111.64	337.79	831.62	0.39224	-150.38	383.38	1780.3
TPAI	5	50	312.267	0.31633	-55.685	176.04	696.52	0.27792	-42.802	154.01	720.53
TPAI	5	50	312.267	0.47831	-202.24	422.81	786.58	0.4802	-202.3	421.27	855.63
TPAI	10	50	312.267	0.42414	-172.97	407.81	900.67	0.51447	-223.28	434	894.65
TPAI	15	50	312.267	0.28123	-110.43	392.65	945.7	0.313	-128.17	409.5	1047.8
TPAI	5	75	312.267	0.5885	-236.57	401.99	777.57	0.55358	-216.24	390.63	789.58
TPAI	10	75	312.267	0.42742	-180.76	422.9	900.67	0.40791	-169.12	414.59	990.73
TPAI	15	75	312.267	0.37347	-161.75	433.1	912.67	0.33366	-137.61	412.44	1035.8
TPAI	5	100	312.267	0.62449	-238.42	381.79	765.57	0.56755	-207.25	365.17	903.67
TPAI	10	100	312.267	0.31767	-118.13	371.86	945.7	0.34036	-130.01	381.99	1044.8
TPAI	15	100	312.267	0.24456	-92.435	377.97	903.67	0.28203	-120.79	428.3	1696.2
TPAI	5	125	312.267	0.55937	-197.26	352.65	729.53	0.55712	-194.74	349.55	858.63
TPAI	10	125	312.267	0.37265	-166.72	447.37	870.63	0.38265	-174.62	456.33	1708.2
TPAI	15	125	312.267	0.28361	-114.63	404.19	795.58	0.38533	-185.96	482.59	1441
TPAI	10	75	312.267	0.55084	-178.41	323.89	597.43	0.57334	-190.42	332.13	597.43
TPAI	10	75	312.267	0.35891	-110.28	307.26	597.43	0.33976	-101.38	298.4	597.43
TPAI	10	75	312.267	0.62633	-221.28	353.3	597.43	0.58613	-197.95	337.72	597.43
MAPI	0	0	158.97	0.97007	-17.663	18.208	120.1	1.0755	-22.595	21.008	114.08
MAPI	0	0	158.97	0.86463	-27.065	31.303	147.12	0.95761	-33.763	35.258	141.12
MAPI	0	0	158.97	0.56939	-46.356	81.413	351.3	0.74458	-69.433	93.25	345.3
MAPI	0	0	158.97	0.55479	-80.315	144.77	345.3	0.5024	-62.305	124.01	342.3
MAPI	0	0	158.97	1.86	-193.73	104.16	213.18	1.9497	-207.65	106.5	195.17
MAPI	0	0	158.97	1.3421	-105.47	78.585	168.15	1.2811	-102.28	79.834	171.15
MAPI	0	0	158.97	2.6255	-243.48	92.735	183.13	2.8153	-269.42	95.7	5424.9
MAPI	0	0	158.97	1.7925	-176.43	98.428	237.18	2.5306	-265.52	104.93	5424.9
MAPI	0	0	158.97	2.8469	-296.94	104.3	219.17	2.6843	-275.76	102.73	5382.9
MAPI	0	0	158.97	2.2143	-177.84	80.316	168.13	3.2265	-277.26	85.931	5349.8
MAPI	0	0	158.97	1.8581	-101.715	54.7414	140.05	1.8839	-95.2907	50.5814	140.05
MAPI	0	0	158.97	1.4877	-113.045	75.9874	175.05	1.4488	-99.72	68.8294	180.05
MAPI	0	0	158.97	1.67	-126.01	75.4551	165.05	1.8793	-143.4	76.3037	175.05
MAPI	0	0	158.97	0.6113	-71.4745	116.916	315.117	0.6138	-67.3305	109.691	315.117
MAPI	0	0	158.97	0.96163	-91.356	95.001	297.23	1.3033	-137.14	105.23	291.23
MAPI	0	0	158.97	1.1546	-235.88	204.3	330.27	0.92367	-176.76	191.37	324.27
MAPI	0	0	158.97	2.0667	-179.81	87.005	198.17	1.9612	-168.8	86.071	204.18
MAPI	0	0	158.97	0.41122	-49.745	120.97	336.27	0.62362	-101.83	163.29	339.27
MAPI	0	0	158.97	1.2079	-161.05	133.33	222.17	1.0204	-129.67	127.08	216.17
MAPI	0	0	158.97	2.6618	-280.91	105.53	195.15	3.1343	-340.44	108.62	192.13
MAPI	0	0	158.97	1.0744	-141.39	131.6	228.17	1.1619	-156.31	134.53	234.17
MAPI	0	0	158.97	0.75918	-100.8	132.78	275.12	0.77184	-99.22	128.55	285.13
MAPI	0	0	158.97	2.3068	-167.19	72.479	165.08	2.6571	-193.29	72.745	155.07
MAPI	0	0	158.97	0.98349	-164.12	166.88	285.13	1.1043	-182.74	165.48	275.12
MAPI	0	0	158.97	2.325	-198.51	85.383	170.08	2.7114	-236.62	87.27	175.08
MAPI	0	0	158.97	0.76973	-94.606	122.91	414.33	1.0755	-141.73	131.78	432.35
MAPI	0	0	158.97	0.5773	-45.12	78.158	282.2	0.78151	-73.071	93.499	276.2
MAPI	0	0	158.97	0.33115	-32.847	99.188	414.33	0.35982	-35.286	98.066	426.33
MAPI	0	0	158.97	0.36425	-27.902	76.601	366.28	0.37134	-23.796	64.081	351.27
MAPI	0	0	158.97	0.48887	-55.321	113.16	345.25	0.57334	-65.953	115.03	345.25
MAPI	0	0	158.97	0.90944	-194.22	213.56	363.25	0.91248	-188.11	206.16	357.25
MAPI	0	0	158.97	0.88967	-210.43	236.53	375.27	0.76291	-172.93	226.68	381.27
MAPI	0	0	158.97	1.35427	-153.279	113.182	240.2	1.16523	-127.011	109.001	237.2
MAPI	0	0	158.97	1.6869	-123.914	73.4569	198.167	2.05007	-158.593	77.3598	159.133
MAPI	0	0	158.97	0.696934	-88.1168	126.435	303.25	0.700555	-82.2782	117.447	291.233
